# Supplementary material for: A First Step Toward Unraveling the Energy Metabolism in Endurance Horses: Comparison of Plasma Nuclear Magnetic Resonance Metabolomic Profiles Before and After Different Endurance Race Distances
Source: Front Mol Biosci. 2019 Jun 12;6:45. doi: 10.3389/fmolb.2019.00045 (PMC6581711; doi:10.3389/fmolb.2019.00045)
Supplement: Supplementary file 2 [file Table_2.xlsx]

## Sheet: Table descriptive 
	Race distance (km)	90	120	160
Breed	Total	16	15	9
	Anglo-Arabian	2	0	1
	Arab	10	11	7
	Crossed Arab	3	4	1
	Other	1	0	0
Gender	Female	5	9	3
	Male	3	2	1
	Gelding	8	4	5
Age	Min	6	7	8
	Mean (sd)	8.7 (2.5)	9.2 (1.9)	10.4 (1.9)
	Max	15	14	13
Average speed	Min	12.66	15.71	15.43
	Mean (sd)	16.81 (2.02)	17.75 (1.34)	16.67 (1.25)
	Max	19.56	19.77	19.05
HR at finish	Min	46	50	45
	Mean (sd)	54.9 (6.4)	55.1 (3.8)	55.8 (5.5)
	Max	64	61	63

## Sheet: Table Supplement 
Supplemental Table S2: Individual horses data recorded by official judges of the competition at each vet-gate according to the race distance. Breed codes: AR for Arabian; DSA for crossed Arabian; SHA for Shagya; STB for Standarbred trotter; Speed in km/h; Race and recovery time in hh:mn:ss; heart rate measured in beats/min by the judge at the vet-gate
Race level	Distance	Horse #	Gender	Breed	Sire	Mare	Sire of mare	Age	Speed 1	Race Time 1	Recovery Time 1	Heart Rate1	Speed 2	Race Time 2	Recovery Time 2	Heart Rate 2	Speed 3	Race Time 3	Recovery Time 3	Heart Rate 3	Speed 4	Race Time 4	Recovery Time 4	Heart Rate 4	Speed 5	Race Time 5	Recovery Time 5	Heart Rate 5	Speed 6	Race Time 6	Heart Rate 6	Average Speed	Total Race Time	Ranking
CEI*	90	1	Male	AR	AR	AR	AR	10	12.9886	02:46:18	00:05:31	59	12.1185	02:28:32	00:11:04	50	12.9133	01:46:52	NA	53	NA	NA	NA	NA	NA	NA	NA	NA	NA	NA	NA	12.663	07:01:42	42
CEN*	90	2	Gelding	AB	AR	AB	AR	9	12.7496	02:49:25	00:08:36	47	12.3683	02:25:32	00:11:09	41	12.9335	01:46:42	NA	62	NA	NA	NA	NA	NA	NA	NA	NA	NA	NA	NA	12.6645	07:01:39	17
CEN*	90	3	Female	DSA	AR	DSA	AR	6	15.7339	02:17:17	00:08:24	50	15.6431	01:55:04	00:08:47	54	14.8547	01:32:54	NA	50	NA	NA	NA	NA	NA	NA	NA	NA	NA	NA	NA	15.4671	05:45:15	12
CEI*	90	4	Gelding	DSA	AR	UO		8	15.5042	02:19:19	00:03:20	52	14.6899	02:02:32	00:04:04	44	16.9777	01:21:17	NA	60	NA	NA	NA	NA	NA	NA	NA	NA	NA	NA	NA	15.5625	05:43:08	35
CEN*	90	5	Gelding	STB	STB	STB	STB	11	17.6687	02:02:15	00:07:19	57	17.0428	01:45:37	00:11:47	57	13.0005	01:46:09	NA	50	NA	NA	NA	NA	NA	NA	NA	NA	NA	NA	NA	15.9872	05:34:01	10
CEI*	90	6	Gelding	AR	AR	AR	AR	7	16.592	02:10:11	00:04:20	61	15.748	01:54:18	00:07:03	59	18.4123	01:14:57	NA	46	NA	NA	NA	NA	NA	NA	NA	NA	NA	NA	NA	16.7171	05:19:26	30
CEI*	90	7	Male	AR	AR	AR	AR	6	16.5496	02:10:31	00:04:36	57	15.801	01:53:55	00:06:57	59	18.4082	01:14:58	NA	62	NA	NA	NA	NA	NA	NA	NA	NA	NA	NA	NA	16.7189	05:19:24	29
CEI*	90	8	Female	AR	AR	AR	AR	6	16.3286	02:12:17	00:02:37	53	16.4309	01:49:33	00:04:34	59	18.5775	01:14:17	NA	64	NA	NA	NA	NA	NA	NA	NA	NA	NA	NA	NA	16.8925	05:16:07	28
CEI*	90	9	Female	AA	AA	AA	AA	15	16.1737	02:13:33	00:03:51	62	16.9492	01:46:12	00:04:44	63	18.1023	01:16:14	NA	52	NA	NA	NA	NA	NA	NA	NA	NA	NA	NA	NA	16.8996	05:15:59	27
CEI*	90	10	Gelding	AR	AR	AR	AR	7	16.6624	02:09:38	00:02:40	55	18.2033	01:38:53	00:02:30	46	17.5684	01:18:33	NA	48	NA	NA	NA	NA	NA	NA	NA	NA	NA	NA	NA	17.3904	05:07:04	18
CEI*	90	11	Female	AR	AR	AR	AR	7	16.8181	02:08:26	00:03:30	50	16.9865	01:45:58	00:03:13	54	20.102	01:08:39	NA	47	NA	NA	NA	NA	NA	NA	NA	NA	NA	NA	NA	17.6209	05:03:03	15
CEI*	90	12	Male	AA	WB	AA	AR	8	16.6495	02:09:44	00:02:48	48	18.7598	01:35:57	00:03:03	57	21.1711	01:05:11	NA	48	NA	NA	NA	NA	NA	NA	NA	NA	NA	NA	NA	18.3589	04:50:52	11
CEI*	90	13	Female	AR	AR	AR	AR	10	19.3925	01:51:23	00:04:14	62	20.3008	01:28:40	00:09:59	56	15.6878	01:27:58	NA	64	NA	NA	NA	NA	NA	NA	NA	NA	NA	NA	NA	18.5406	04:48:01	9
CEI*	90	14	Gelding	AR	AR	AR	AR	10	18.0401	01:59:44	00:04:20	58	18.6496	01:36:31	00:05:13	59	20.5919	01:07:01	NA	58	NA	NA	NA	NA	NA	NA	NA	NA	NA	NA	NA	18.8515	04:43:16	7
CEI*	90	15	Gelding	AR	AR	AR	AR	12	17.9651	02:00:14	00:10:05	60	18.509	01:37:15	00:06:39	61	21.7837	01:03:21	NA	57	NA	NA	NA	NA	NA	NA	NA	NA	NA	NA	NA	19.0148	04:40:50	6
CEI*	90	16	Gelding	AR	AR	AR	AR	8	19.2057	01:52:28	00:02:20	62	18.8877	01:35:18	00:05:24	58	21.1548	01:05:14	NA	58	NA	NA	NA	NA	NA	NA	NA	NA	NA	NA	NA	19.5604	04:33:00	5
CEI**	120	17	Female	AR	AR	AR	AR	7	14.7612	02:18:12	00:02:34	NA	15.7933	02:16:46	00:03:02	48	16.567	01:48:39	00:04:57	50	16.0464	01:14:47	NA	50	NA	NA	NA	NA	NA	NA	NA	15.7068	07:38:24	39
CEI**	120	18	Female	SHA	SHA	AR	AR	14	14.7666	02:18:09	00:02:32	56	15.7933	02:16:46	00:02:59	60	16.5543	01:48:44	00:05:03	59	16.5784	01:12:23	NA	59	NA	NA	NA	NA	NA	NA	NA	15.7883	07:36:02	38
CEI**	120	19	Gelding	AR	AR	AR	AR	12	16.8525	02:01:03	00:03:03	60	18.1132	01:59:15	00:02:52	61	16.5593	01:48:42	00:05:40	57	11.7494	01:42:08	NA	57	NA	NA	NA	NA	NA	NA	NA	15.9598	07:31:08	33
CEN**	120	20	Male	SHA	SHA	SHA	SHA	7	16.167	02:06:11	00:05:08	58	16.4155	02:11:35	00:04:30	49	15.2629	01:57:56	00:07:20	44	17.1551	01:09:57	NA		NA	NA	NA	NA	NA	NA	NA	16.1562	07:25:39	8
CEI**	120	21	Female	AR	AR	AR	AR	11	17.0307	01:59:47	00:01:45	54	19.1207	01:52:58	00:01:47	61	17.8571	01:40:48	00:07:03	56	15.7929	01:15:59	NA	52	NA	NA	NA	NA	NA	NA	NA	17.581	06:49:32	27
CEI**	120	22	Female	DSA	AR	UO		10	17.1958	01:58:38	00:01:35	50	17.9154	02:00:34	00:02:25	60	18.2002	01:38:54	00:03:55	56	16.8107	01:11:23	NA	54	NA	NA	NA	NA	NA	NA	NA	17.5831	06:49:29	26
CEN**	120	23	Male	AR	AR	AR	AR	8	16.7832	02:01:33	00:01:51	57	17.7607	02:01:37	00:01:43	60	17.9105	01:40:30	00:02:16	59	20.0669	00:59:48	NA	52	NA	NA	NA	NA	NA	NA	NA	17.8453	06:43:28	2
CEIOJY	120	24	Female	AR	AR	AR	AR	8	16.5517	02:03:15	00:02:07	55	17.9452	02:00:22	00:02:00	59	18.2248	01:38:46	00:03:32	58	19.7423	01:00:47	NA	54	NA	NA	NA	NA	NA	NA	NA	17.8586	06:43:10	14
CEN**	120	25	Gelding	AR	AR	AR	AR	9	18.0079	01:53:17	00:04:16	48	19.0085	01:53:38	00:03:23	61	17.4503	01:43:09	00:05:20	54	17.4461	01:08:47	NA	50	NA	NA	NA	NA	NA	NA	NA	18.0519	06:38:51	1
CEIOJY	120	26	Female	AR	AR	AR	AR	8	17.9894	01:53:24	00:05:18	62	18.3882	01:57:28	00:04:21	63	15.5979	01:55:24	00:06:50	59	23.3766	00:51:20	NA	56	NA	NA	NA	NA	NA	NA	NA	18.1087	06:37:36	10
CEI**	120	27	Gelding	AR	AR	AR	AR	9	17.2443	01:58:18	00:01:39	60	18.5037	01:56:44	00:01:56	56	17.7807	01:41:14	00:02:08	50	20.202	00:59:24	NA	53	NA	NA	NA	NA	NA	NA	NA	18.1971	06:35:40	19
CEI**	120	28	Female	DSA	AR	SHA	SHA	8	18.9503	01:47:39	00:02:37	53	19.7893	01:49:09	00:02:16	59	20.7812	01:26:37	00:03:20	64	14.7966	01:21:06	NA	61	NA	NA	NA	NA	NA	NA	NA	18.7248	06:24:31	14
CEI**	120	29	Female	DSA	AR	UO		8	19.206	01:46:13	00:01:10	56	19.714	01:49:34	00:01:12	62	20.5597	01:27:33	00:02:14	57	16.9531	01:10:47	NA	61	NA	NA	NA	NA	NA	NA	NA	19.2453	06:14:07	8
CEI**	120	30	Female	AR	AR	AR	AR	10	19.0358	01:47:10	00:01:18	60	19.8135	01:49:01	00:01:39	64	19.6007	01:31:50	00:02:21	56	20.2817	00:59:10	NA	53	NA	NA	NA	NA	NA	NA	NA	19.6087	06:07:11	4
CEIOJY	120	31	Gelding	DSA	AR	DSA	WB	9	18.3343	01:51:16	00:03:12	58	20.1086	01:47:25	00:03:34	57	19.8165	01:30:50	00:05:37	60	21.9713	00:54:37	NA	59	NA	NA	NA	NA	NA	NA	NA	19.773	06:04:08	6
CEI***	160	32	Female	AR	AR	AR	AR	12	15.258	02:13:42	00:07:06	60	18.3362	01:18:32	00:02:47	60	16.3802	02:11:52	00:04:08	56	15.1095	01:31:20	00:06:29	60	14.0078	01:25:40	00:06:48	64	13.6364	01:41:12	63	15.4266	10:22:18	18
CEI***	160	33	Gelding	AR	AR	AR	AR	9	15.7125	02:09:50	00:03:17	64	17.5967	01:21:50	00:02:01	64	16.4613	02:11:13	00:02:52	60	15.151	01:31:05	00:04:59	59	14.1066	01:25:04	00:04:41	63	13.3656	01:43:15	59	15.4271	10:22:17	17
CEI***	160	34	Male	AR	AR	AR	AR	8	15.8899	02:08:23	00:01:45	53	17.4053	01:22:44	00:01:26	55	16.5348	02:10:38	00:01:43	59	15.4709	01:29:12	00:01:57	60	13.9023	01:26:19	00:02:59	58	13.1429	01:45:00	51	15.4275	10:22:16	16
CEI***	160	35	Female	AA	AR	AA	AA	12	18.1818	01:52:12	00:03:22	51	20.9811	01:08:38	00:02:41	60	18.8317	01:54:42	00:03:09	58	18.0944	01:16:16	00:05:20	62	12.01	01:39:55	00:04:18	54	11.4412	02:00:37	45	16.2071	09:52:20	14
CEN***	160	36	Female	DSA	AR	UO		13	18.236	01:51:52	00:02:53	52	19.6007	01:13:28	00:03:45	46	17.4428	02:03:50	00:06:01	52	17.3585	01:19:30	00:07:24	62	14.0187	01:25:36	00:06:51	62	13.6882	01:40:49	54	16.6932	09:35:05	1
CEI***	160	37	Gelding	AR	AR	AR	AR	10	18.1333	01:52:30	00:02:28	48	19.9908	01:12:02	00:02:18	50	17.6808	02:02:10	00:02:41	61	16.3766	01:24:16	00:03:55	61	14.5897	01:22:15	00:05:51	60	14.3352	01:36:16	59	16.8574	09:29:29	13
CEI***	160	38	Gelding	AR	AR	AR	AR	12	18.1522	01:52:23	00:03:38	53	19.6721	01:13:12	00:04:03	52	17.6977	02:02:03	00:03:36	64	16.8293	01:22:00	00:02:34	63	14.3455	01:23:39	00:05:57	59	14.3476	01:36:11	57	16.8579	09:29:28	12
CEI***	160	39	Gelding	AR	AR	AR	AR	10	18.255	01:51:45	00:02:57	55	19.812	01:12:41	00:02:56	60	18.6555	01:55:47	00:02:34	63	17.9922	01:16:42	00:04:13	63	15.9327	01:15:19	00:04:59	55	17.5275	01:18:44	60	18.0802	08:50:58	7
CEI***	160	40	Gelding	AR	AR	AR	AR	8	19.9219	01:42:24	00:01:32	56	21.4499	01:07:08	00:01:30	49	19.6007	01:50:12	00:01:29	57	19.0301	01:12:31	00:02:06	58	15.5306	01:17:16	00:02:06	60	18.5484	01:14:24	54	19.0508	08:23:55	2
								Age	Speed 1			Heart Rate1	Speed 2			Heart Rate 2	Speed 3	Speed last loop 90km		Heart Rate 3	Speed 4	Speed last loop 120km		Heart Rate 4	Speed 5			Heart Rate 5	Speed 6	Speed last loop 160km	Heart Rate 6	Average Speed
							Mean race 90km	8.75	16.5639			55.8125	16.693			54.8125	17.64	17.64		54.9375												16.8069
							sd race 90 km	2.48998	1.82166			5.20537	2.28454			6.35839	3.023			6.39238												2.02374
							Mean race 120 km	9.2	17.2585			56.2143	18.2789			58.6667	17.9149			55.9333	17.9313	17.93		55.0714								17.7459
							sd race 120 km	1.93465	1.37972			3.98417	1.407			4.60848	1.69011			4.87657	2.99455			3.79198								1.33626
							Mean 160 km	10.4444	17.5267			54.6667	19.4272			55.1111	17.6984			58.8889	16.8236			60.8889	14.2715			59.4444	14.4481	14.45	55.7778	16.6698
							sd race 160 km	1.87824	1.54419			4.84768	1.40048			6.19363	1.14602			3.68932	1.40982			1.76383	1.11035			3.39526	2.22124		5.44926	1.25383
																												Heart Rate 5	Speed 6		Heart Rate 6	Average Speed
																																16.8069
																																2.02374
																																17.7459
																																1.33626
																												59.4444	14.4481		55.7778	16.6698
																												3.39526	2.22124		5.44926	1.25383
